# Supplementary material for: QTL mapping and candidate gene analysis of ferrous iron and zinc toxicity tolerance at seedling stage in rice by genome-wide association study
Source: BMC Genomics. 2017 Oct 27;18:828. doi: 10.1186/s12864-017-4221-5 (PMC5658907; doi:10.1186/s12864-017-4221-5)
Supplement: Supplementary file 5 — Significant SNPs associated with measured traits in Fe experiment. (XLSX 34 kb) [file 12864_2017_4221_MOESM5_ESM.xlsx]

## Sheet: Sig_SNPs in Fe expriment
	QTL	Condition	Trait	SNP	Chr	Position	allele	MAF	P.value	Effect	R2(%)
1	qSh1	CK	SH	SNP-1.38111538.	1	38112582	A/G	0.278846	8.30383e-05	-2.29175	4.29011
2	qSh1	CK	SH	SNP-1.38417695.	1	38418739	A/G	0.324519	9.51598e-05	-2.4486	4.2161
3	qSh1	CK	SH	SNP-1.38516210.	1	38517254	C/T	0.302885	5.57483e-06	-3.07795	5.78787
4	qSh1	CK	SH	SNP-1.38537794.	1	38538838	A/T	0.295673	4.62062e-06	-3.11506	5.89404
5	qSh2	CK	SH	SNP-2.24344664.	2	24350534	C/T	0.0889423	3.06859e-05	2.99785	4.83547
6	qSh2	Fe/CK	SH	SNP-2.24402885.	2	24408755	C/T	0.21875	3.78995e-05	-0.0415727	7.30512
7	qSh2	CK	SH	SNP-2.24553947.	2	24559817	C/T	0.175481	5.4326e-05	2.01881	4.52157
8	qSh2	Fe	SH	SNP-2.24553947.	2	24559817	C/T	0.175481	9.02518e-05	2.17751	6.10561
9	qSh6	Fe	SH	SNP-6.10177695.	6	10178695	T/C	0.182692	7.37424e-05	2.24446	6.26359
10	qSh6	Fe	SH	SNP-6.10187491.	6	10188491	C/T	0.108173	7.7658e-06	2.95413	8.05539
11	qSh6	CK	SH	SNP-6.10190146.	6	10191146	C/T	0.108173	5.68976e-06	3.04542	8.30737
12	qSh6	Fe	SH	SNP-6.10269736.	6	10270736	C/A	0.141827	3.5795e-06	2.70344	8.68469
13	qSh6	Fe	SH	SNP-6.10269773.	6	10270773	T/C	0.146635	6.0806e-06	2.6229	8.25347
14	qSh6	Fe	SH	SNP-6.10269931.	6	10270931	G/A	0.0961538	2.54544e-05	3.15051	7.10328
15	qSh6	Fe	SH	SNP-6.10271758.	6	10272758	T/A	0.108173	2.18684e-05	2.9649	7.2242
16	qSh6	Fe	SH	SNP-6.10286194.	6	10287194	A/G	0.15625	1.37751e-05	2.50854	7.59381
17	qSh6	Fe	SH	SNP-6.10321210.	6	10322210	G/A	0.117788	1.37585e-06	3.28719	9.4702
18	qSh6	Fe	SH	SNP-6.10346685.	6	10347685	C/A	0.108173	2.43558e-05	2.77208	7.13839
19	qSh6	Fe	SH	SNP-6.10364451.	6	10365451	C/T	0.105769	4.77459e-05	2.77031	6.60516
20	qSh6	Fe	SH	SNP-6.10376542.	6	10377542	G/A	0.137019	1.30042e-05	2.57192	7.64003
21	qSh12	CK	SH	SNP-12.19696763.	12	19725294	G/T	0.09375	6.63373e-05	3.14882	4.41242
22	qSh12	Fe	SH	SNP-12.19731451.	12	19759982	A/C	0.449519	3.77823e-05	2.07365	6.78999
23	qSh12	Fe	SH	SNP-12.19777396.	12	19805927	A/G	0.379808	3.49456e-05	1.99564	6.85176
24	qRl2	CK	RL	SNP-2.11171957.	2	11171961	G/A	0.478261	4.59083e-05	-0.68109	8.33487
25	qRl2	Fe/CK	RL	SNP-2.11171957.	2	11171961	G/A	0.478261	1.51112e-05	0.0691222	9.46044
26	qRl2	Fe/CK	RL	SNP-2.11188884.	2	11188888	T/C	0.352657	3.10635e-05	0.0957557	8.73765
27	qRl3	Fe	RL	SNP-3.23501047.	3	23502874	C/T	0.254808	8.15691e-05	-0.748541	7.82201
28	qRl3	CK	RL	SNP-3.23676227.	3	23678054	T/G	0.0913462	1.56457e-05	1.26054	9.40955
29	qSfw2	Fe/CK	SFW	SNP-2.25868661.	2	25874531	G/A	0.463942	4.21262e-06	-0.05288	10.2009
30	qSfw2	Fe	SFW	SNP-2.25868661.	2	25874531	G/A	0.463942	5.32177e-06	-30.0612	9.72974
31	qSfw2	Fe/CK	SFW	SNP-2.25943766.	2	25949636	C/A	0.483173	7.40672e-05	0.0444678	7.46732
32	qSfw2	Fe/CK	SFW	SNP-2.25945768.	2	25951638	G/A	0.401442	5.64394e-05	0.0485185	7.72176
33	qSfw2	Fe/CK	SFW	SNP-2.25955794.	2	25961664	C/A	0.235577	4.68121e-05	-0.0557388	7.89744
34	qSfw2	Fe/CK	SFW	SNP-2.25962831.	2	25968701	G/A	0.1875	3.54077e-05	-0.0621087	8.1606
35	qSfw3a	Fe	SFW	SNP-3.26669455.	3	26676402	T/A	0.172249	2.81763e-05	42.1262	5.47398
36	qSfw3a	CK	SFW	SNP-3.26693189.	3	26700136	G/T	0.0669856	7.39105e-06	66.0639	7.03544
37	qSfw3a	Fe	SFW	SNP-3.26693189.	3	26700136	G/T	0.0669856	2.62429e-05	61.7027	5.15246
38	qSfw3a	Fe	SFW	SNP-3.26716913.	3	26723860	T/C	0.0980861	7.36333e-05	41.4237	4.65178
39	qSfw3a	Fe	SFW	SNP-3.26726077.	3	26733024	C/T	0.0645933	8.87075e-05	47.3277	4.5436
40	qSfw3a	Fe	SFW	SNP-3.26738951.	3	26745898	C/T	0.0669856	3.28651e-05	49.0069	5.12386
41	qSfw3a	Fe	SFW	SNP-3.26765561.	3	26772508	G/A	0.0717703	8.611e-05	45.9636	4.56084
42	qSfw3a	Fe	SFW	SNP-3.26780815.	3	26787762	G/A	0.062201	2.57244e-05	50.6626	5.26831
43	qSfw5b	Fe	SFW	SNP-5.14174767.	5	14232225	C/T	0.0793269	1.8302e-05	58.3368	8.57151
44	qSfw5b	Fe	SFW	SNP-5.14186884.	5	14244342	A/G	0.0865385	7.39733e-05	50.2599	7.28554
45	qSfw5b	Fe	SFW	SNP-5.14267929.	5	14325387	T/C	0.1875	8.21078e-05	41.4754	7.19054
46	qSfw6	Fe	SFW	SNP-6.10025269.	6	10026269	G/A	0.134615	3.01672e-05	41.681	8.10842
47	qSfw6	Fe	SFW	SNP-6.10033523.	6	10034523	A/G	0.165865	4.98806e-05	37.5541	7.64574
48	qSfw6	Fe	SFW	SNP-6.10187491.	6	10188491	C/T	0.108173	4.19259e-05	42.9043	7.8052
49	qSfw6	Fe	SFW	SNP-6.10190146.	6	10191146	C/T	0.108173	1.72773e-05	45.7846	8.62511
50	qSfw6	Fe	SFW	SNP-6.10268767.	6	10269767	C/T	0.211538	4.86521e-05	35.8756	7.6686
51	qSfw6	Fe	SFW	SNP-6.10269736.	6	10270736	C/A	0.141827	2.02125e-05	39.4131	8.47924
52	qSfw6	Fe	SFW	SNP-6.10269773.	6	10270773	T/C	0.146635	1.0983e-05	40.5193	9.04803
53	qSfw6	Fe	SFW	SNP-6.10269931.	6	10270931	G/A	0.0961538	7.38283e-05	47.0831	7.28733
54	qSfw6	Fe	SFW	SNP-6.10271758.	6	10272758	T/A	0.108173	4.53829e-05	45.2578	7.73242
55	qSfw6	Fe	SFW	SNP-6.10286194.	6	10287194	A/G	0.15625	4.50506e-05	37.3649	7.73917
56	qSfw6	Fe	SFW	SNP-6.10346685.	6	10347685	C/A	0.108173	8.78524e-05	40.8734	7.12904
57	qSfw6	Fe	SFW	SNP-6.10376542.	6	10377542	G/A	0.137019	2.43505e-05	39.5682	8.30651
58	qSfw11	Fe	SFW	SNP-11.22560223.	11	23026353	G/A	0.0961538	3.10308e-05	51.387	8.08236
59	qSfw11	Fe	SFW	SNP-11.22567646.	11	23033776	T/C	0.4375	8.53293e-05	30.4399	7.15554
60	qSfw11	Fe	SFW	SNP-11.22576015.	11	23042145	T/A	0.125	5.40577e-07	53.5043	11.9231
61	qSfw11	Fe	SFW	SNP-11.22578753.	11	23044883	C/T	0.0793269	2.80747e-05	54.1933	8.17483
62	qSfw11	Fe	SFW	SNP-11.22588848.	11	23054978	G/C	0.0769231	6.76413e-06	59.0246	9.50337
63	qSfw11	Fe	SFW	SNP-11.22609293.	11	23075423	G/A	0.0793269	9.65004e-05	51.3664	7.04376
64	qSfw11	Fe	SFW	SNP-11.22616700.	11	23082830	T/C	0.0793269	1.21378e-05	56.7584	8.95448
65	qSfw11	Fe	SFW	SNP-11.22618624.	11	23084754	C/T	0.103365	1.3542e-05	53.2265	8.85219
66	qSfw11	Fe	SFW	SNP-11.22620454.	11	23086584	A/G	0.0817308	1.15856e-05	56.9506	8.99803
67	qSfw11	Fe	SFW	SNP-11.22635019.	11	23101149	T/G	0.0721154	3.14572e-06	62.5252	10.2285
68	qSfw11	Fe	SFW	SNP-11.22644029.	11	23110159	C/A	0.0721154	1.80911e-05	57.0884	8.58229
69	qSfw11	Fe	SFW	SNP-11.22646958.	11	23113088	T/G	0.194712	8.38862e-05	34.508	7.17105
70	qSfw11	Fe	SFW	SNP-11.22650753.	11	23116883	G/A	0.0697115	5.13402e-06	63.06	9.7637
71	qSfw11	Fe	SFW	SNP-11.22680933.	11	23147063	A/C	0.0841346	3.81988e-05	55.7201	7.89082
72	qSfw11	Fe	SFW	SNP-11.22683434.	11	23149564	G/T	0.0745192	5.47389e-05	55.5719	7.56059
73	qSfw11	Fe	SFW	SNP-11.22685678.	11	23151808	G/A	0.0721154	2.18272e-05	59.0447	8.40791
74	qSfw11	Fe	SFW	SNP-11.22686158.	11	23152288	A/G	0.0817308	1.39208e-05	59.538	8.82643
75	qSfw11	Fe	SFW	SNP-11.22688357.	11	23154487	C/T	0.367788	7.53519e-05	28.7044	7.26872
76	qSfw11	Fe	SFW	SNP-11.22712135.	11	23178265	T/G	0.158654	3.64229e-06	44.2288	10.0891
77	qSfw11	Fe	SFW	SNP-11.22712288.	11	23178418	T/C	0.120192	6.80587e-06	48.6685	9.49757
78	qSfw11	Fe	SFW	SNP-11.22712472.	11	23178602	G/C	0.0721154	5.11548e-06	63.4955	9.76712
79	qSfw11	Fe	SFW	SNP-11.22713268.	11	23179398	G/A	0.158654	4.94459e-06	42.9569	9.79927
80	qSfw11	Fe	SFW	SNP-11.22715605.	11	23181735	T/G	0.0889423	1.53757e-05	55.4864	8.73371
81	qSfw11	Fe	SFW	SNP-11.22720171.	11	23186301	T/C	0.122596	6.44567e-05	50.7339	7.41117
82	qSfw11	Fe	SFW	SNP-11.22765325.	11	23231455	G/A	0.0913462	1.59017e-05	57.972	8.70236
83	qSfw11	CK	SFW	SNP-11.22935381.	11	23401512	G/T	0.129808	8.05899e-05	46.9666	7.40797
84	qSfw11	Fe	SFW	SNP-11.22935381.	11	23401512	G/T	0.129808	1.87957e-05	47.5097	8.54676
85	qSdw3a	Fe	SDW	SNP-3.26669455.	3	26676402	T/A	0.172249	4.03477e-05	6.36352	5.62859
86	qSdw3a	Fe	SDW	SNP-3.26692178.	3	26699125	C/G	0.129187	6.21202e-05	7.82903	5.34456
87	qSdw3a	CK	SDW	SNP-3.26693189.	3	26700136	G/T	0.0669856	3.15784e-06	13.5759	8.26596
88	qSdw3a	Fe	SDW	SNP-3.26693189.	3	26700136	G/T	0.0669856	4.49345e-06	12.7305	9.32345
89	qSdw3a	Fe	SDW	SNP-3.26716913.	3	26723860	T/C	0.0980861	1.79216e-05	8.74498	6.16753
90	qSdw3a	Fe	SDW	SNP-3.26738951.	3	26745898	C/T	0.0669856	6.44961e-05	9.15565	5.31994
91	qSdw3a	Fe	SDW	SNP-3.26780815.	3	26787762	G/A	0.062201	3.74981e-05	9.64249	5.67697
92	qSdw3a	Fe	SDW	SNP-3.26783861.	3	26790808	G/A	0.174641	4.796e-05	6.36341	5.51462
93	qSdw3a	Fe	SDW	SNP-3.26783930.	3	26790877	T/G	0.184211	5.72568e-05	6.02838	5.39808
94	qSdw3b	Fe	SDW	SNP-3.35005108.	3	35012239	A/G	0.0645933	2.93245e-05	10.8133	5.83977
95	qSdw3b	Fe	SDW	SNP-3.35026287.	3	35033418	C/T	0.0526316	7.3171e-05	10.2049	5.23727
96	qSdw3b	Fe	SDW	SNP-3.35039157.	3	35046288	A/T	0.0598086	2.78226e-05	12.2797	9.02612
97	qSdw3b	Fe	SDW	SNP-3.35064017.	3	35071148	T/C	0.0598086	5.85223e-05	11.9506	6.92074
98	qSdw3b	Fe	SDW	SNP-3.35076136.	3	35083267	T/G	0.076555	4.05999e-05	11.5832	7.16924
99	qSdw3b	Fe	SDW	SNP-3.35115044.	3	35122175	T/G	0.172249	3.44933e-05	7.13394	5.73221
100	qSdw3b	Fe	SDW	SNP-3.35146034.	3	35153166	C/T	0.0645933	6.71371e-05	9.502	5.29363
101	qSdw3b	Fe	SDW	SNP-3.35149924.	3	35157056	G/T	0.0550239	1.76149e-05	11.5352	6.17906
102	qSdw3b	Fe	SDW	SNP-3.35155307.	3	35162439	G/A	0.0645933	1.19057e-05	11.0487	6.44146
103	qSdw3b	CK	SDW	SNP-3.35155307.	3	35162440	G/A	1.06459	2.59533e-05	11.1935	5.92341
104	qSdw3b	Fe	SDW	SNP-3.35208151.	3	35215283	A/G	0.0789474	3.80166e-06	13.6489	8.79214
105	qSdw3b	Fe	SDW	SNP-3.35281255.	3	35288387	C/T	0.069378	8.70347e-05	9.50838	5.12387
106	qSdw6	Fe/CK	SDW	SNP-6.10116648.	6	10117648	C/A	0.192308	7.3275e-05	0.0500457	7.80133
107	qSdw6	Fe	SDW	SNP-6.10187491.	6	10188491	C/T	0.108173	5.38953e-05	5.6459	7.6182
108	qSdw6	Fe/CK	SDW	SNP-6.10190146.	6	10191146	C/T	0.108173	6.34742e-05	0.0568616	7.94145
109	qSdw6	Fe	SDW	SNP-6.10190146.	6	10191146	C/T	0.108173	2.12202e-05	6.04776	8.48239
110	qSdw6	Fe	SDW	SNP-6.10268767.	6	10269767	C/T	0.211538	2.4612e-05	4.98422	8.34415
111	qSdw6	Fe	SDW	SNP-6.10269736.	6	10270736	C/A	0.141827	2.51297e-05	5.20173	8.32476
112	qSdw6	Fe	SDW	SNP-6.10269773.	6	10270773	T/C	0.146635	1.03341e-05	5.42958	9.15723
113	qSdw6	Fe	SDW	SNP-6.10271758.	6	10272758	T/A	0.108173	6.36241e-05	5.92331	7.46557
114	qSdw6	Fe	SDW	SNP-6.10286194.	6	10287194	A/G	0.15625	7.15879e-05	4.85266	7.35733
115	qSdw6	Fe/CK	SDW	SNP-6.10339413.	6	10340413	C/T	0.341346	5.39616e-05	-0.0456141	8.10026
116	qSdw6	Fe	SDW	SNP-6.10376542.	6	10377542	G/A	0.137019	5.53752e-05	5.03913	7.59326
117	qSdw11	Fe	SDW	SNP-11.22559866.	11	23025996	G/A	0.115385	4.15167e-05	6.5613	7.85897
118	qSdw11	CK	SDW	SNP-11.22576015.	11	23042145	T/A	0.125	5.34982e-06	7.11188	10.2887
119	qSdw11	Fe	SDW	SNP-11.22576015.	11	23042145	T/A	0.125	1.51092e-06	6.84386	10.9922
120	qSdw11	Fe	SDW	SNP-11.22588848.	11	23054978	G/C	0.0769231	2.53001e-05	7.35619	8.31847
121	qSdw11	Fe	SDW	SNP-11.22616700.	11	23082830	T/C	0.0793269	7.36379e-05	6.84131	7.33144
122	qSdw11	Fe	SDW	SNP-11.22618624.	11	23084754	C/T	0.103365	7.02825e-05	6.4711	7.3742
123	qSdw11	Fe	SDW	SNP-11.22620454.	11	23086584	A/G	0.0817308	3.40145e-05	7.1727	8.04349
124	qSdw11	Fe	SDW	SNP-11.22635019.	11	23101149	T/G	0.0721154	1.50043e-05	7.72854	8.80666
125	qSdw11	Fe	SDW	SNP-11.22650753.	11	23116883	G/A	0.0697115	3.58694e-05	7.60124	7.99428
126	qSdw11	Fe	SDW	SNP-11.22680933.	11	23147063	A/C	0.0841346	5.42226e-05	7.29093	7.61263
127	qSdw11	Fe	SDW	SNP-11.22685678.	11	23151808	G/A	0.0721154	7.45338e-05	7.33965	7.32036
128	qSdw11	Fe	SDW	SNP-11.22686158.	11	23152288	A/G	0.0817308	2.28083e-05	7.74469	8.41507
129	qSdw11	Fe	SDW	SNP-11.22688357.	11	23154487	C/T	0.367788	3.29851e-05	4.02945	8.07199
130	qSdw11	CK	SDW	SNP-11.22712135.	11	23178265	T/G	0.158654	2.78636e-05	5.86339	8.65624
131	qSdw11	Fe	SDW	SNP-11.22712135.	11	23178265	T/G	0.158654	1.07914e-05	5.60065	9.11643
132	qSdw11	CK	SDW	SNP-11.22712288.	11	23178418	T/C	0.120192	5.94808e-05	6.36052	7.91859
133	qSdw11	Fe	SDW	SNP-11.22712288.	11	23178418	T/C	0.120192	2.0139e-05	6.14455	8.53122
134	qSdw11	Fe	SDW	SNP-11.22712472.	11	23178602	G/C	0.0721154	1.42268e-05	8.05498	8.85658
135	qSdw11	CK	SDW	SNP-11.22713268.	11	23179398	G/A	0.158654	2.33789e-05	5.83578	8.82809
136	qSdw11	Fe	SDW	SNP-11.22713268.	11	23179398	G/A	0.158654	7.00148e-06	5.64176	9.52512
137	qSdw11	Fe	SDW	SNP-11.22714060.	11	23180190	G/T	0.197115	7.77585e-05	4.45155	7.28156
138	qSdw11	Fe	SDW	SNP-11.22715605.	11	23181735	T/G	0.0889423	4.0962e-05	7.01732	7.87141
139	qSdw11	Fe	SDW	SNP-11.22720171.	11	23186301	T/C	0.122596	4.46384e-05	6.92992	7.79199
140	qSdw12	CK	SDW	SNP-12.481344.	12	482345	G/A	0.105769	5.82012e-05	7.29637	7.93963
141	qSdw12	Fe	SDW	SNP-12.481344.	12	482345	G/A	0.105769	5.24359e-06	7.53732	9.79954
142	qSdw12	Fe	SDW	SNP-12.486981.	12	487982	C/A	0.100962	4.83085e-05	6.34011	7.71907
143	qRdw3	CK	RDW	SNP-3.15598693.	3	15600047	C/T	0.15625	1.18314e-05	-0.733404	8.43106
144	qRdw3	CK	RDW	SNP-3.15604577.	3	15605931	G/C	0.163462	1.03705e-05	-0.754713	8.54693
145	qRdw3	CK	RDW	SNP-3.15693861.	3	15695215	T/C	0.158654	8.6406e-05	-0.657532	6.70862
146	qRdw3	CK	RDW	SNP-3.15693915.	3	15695269	G/T	0.225962	6.02401e-05	-0.62149	7.01743
147	qRdw3	Fe	RDW	SNP-3.15693915.	3	15695269	G/T	0.225962	4.17501e-05	-0.927816	7.7601
148	qRdw3	CK	RDW	SNP-3.15701297.	3	15702651	T/G	0.1875	3.12353e-05	-0.657933	7.58396
149	qRdw3	Fe	RDW	SNP-3.15701297.	3	15702651	T/G	0.1875	8.84159e-05	-0.91984	7.07858
150	qRdw5b	Fe	RDW	SNP-5.14186884.	5	14244342	A/G	0.0865385	9.34966e-05	1.22353	7.02814
151	qRdw5b	Fe	RDW	SNP-5.14267929.	5	14325387	T/C	0.1875	3.05415e-05	1.08714	8.04627
152	qRdw6	Fe	RDW	SNP-6.10033523.	6	10034523	A/G	0.165865	1.7793e-05	0.983701	8.54384
153	qRdw6	Fe	RDW	SNP-6.10187491.	6	10188491	C/T	0.108173	6.12704e-05	1.03605	7.41074
154	qRdw6	Fe	RDW	SNP-6.10190146.	6	10191146	C/T	0.108173	6.76576e-05	1.04533	7.32075
155	qRdw6	Fe	RDW	SNP-6.10269773.	6	10270773	T/C	0.146635	6.64201e-05	0.904271	7.33749
156	qRdw6	Fe	RDW	SNP-6.10376542.	6	10377542	G/A	0.0889423	7.19348e-05	0.235639	7.44135
157	qRdw8	CK	RDW	SNP-8.25150358.	8	25153073	C/T	0.0721154	8.74077e-05	0.928012	6.69878
158	qRdw8	CK	RDW	SNP-8.25212344.	8	25215059	G/A	0.0745192	3.90737e-06	1.02523	9.41141
159	qRdw9	CK	RDW	SNP-9.14146904.	9	14147906	G/A	0.09375	5.15047e-06	0.900887	9.16566
160	qRdw9	CK	RDW	SNP-9.14558355.	9	14559357	G/C	0.103365	3.0659e-06	0.890946	9.6279
161	qRdw9	Fe	RDW	SNP-9.14558355.	9	14559357	G/C	0.103365	2.18866e-05	1.18675	8.3527
162	qRdw9	CK	RDW	SNP-9.14694809.	9	14695811	C/T	0.0745192	2.96884e-06	1.0644	9.65667
163	qRdw9	Fe	RDW	SNP-9.14848511.	9	14849513	C/T	0.144231	9.38021e-05	1.25698	7.02519
164	qRdw11	Fe	RDW	SNP-11.22533195.	11	22999325	A/T	0.108173	1.51524e-05	1.30397	8.69251
165	qRdw11	CK	RDW	SNP-11.22550205.	11	23016335	T/A	0.0985577	6.86817e-05	0.824908	6.90497
166	qRdw11	Fe	RDW	SNP-11.22559866.	11	23025996	G/A	0.115385	7.44627e-05	1.17084	7.2339
167	qRdw11	Fe	RDW	SNP-11.22560223.	11	23026353	G/A	0.0961538	5.25238e-05	1.23066	7.55079
168	qRdw11	Fe	RDW	SNP-11.22576015.	11	23042145	T/A	0.125	6.61634e-06	1.18093	9.46448
169	qRdw11	CK	RDW	SNP-11.22588848.	11	23054978	G/C	0.0769231	9.65718e-05	0.876873	6.61374
170	qRdw11	Fe	RDW	SNP-11.22588848.	11	23054978	G/C	0.0769231	9.09492e-06	1.43634	9.16705
171	qRdw11	Fe	RDW	SNP-11.22616700.	11	23082830	T/C	0.0793269	6.11072e-05	1.27957	7.41316
172	qRdw11	Fe	RDW	SNP-11.22620454.	11	23086584	A/G	0.0817308	8.31045e-06	1.43079	9.25125
173	qRdw11	CK	RDW	SNP-11.22635019.	11	23101149	T/G	0.0721154	8.13487e-05	0.911594	6.76014
174	qRdw11	Fe	RDW	SNP-11.22635019.	11	23101149	T/G	0.0721154	1.36576e-05	1.43599	8.7888
175	qRdw11	Fe	RDW	SNP-11.22644029.	11	23110159	C/A	0.0721154	4.01267e-05	1.34812	7.79634
176	qRdw11	CK	RDW	SNP-11.22650753.	11	23116883	G/A	0.0697115	8.2836e-05	0.927064	6.74466
177	qRdw11	Fe	RDW	SNP-11.22650753.	11	23116883	G/A	0.0697115	9.1478e-06	1.5134	9.16164
178	qRdw11	Fe	RDW	SNP-11.22680933.	11	23147063	A/C	0.0841346	5.62164e-05	1.34475	7.48897
179	qRdw11	Fe	RDW	SNP-11.22683434.	11	23149564	G/T	0.0745192	9.95518e-05	1.32192	6.97154
180	qRdw11	Fe	RDW	SNP-11.22685678.	11	23151808	G/A	0.0721154	4.62828e-05	1.39665	7.66604
181	qRdw11	Fe	RDW	SNP-11.22686158.	11	23152288	A/G	0.0817308	1.64492e-05	1.45723	8.61648
182	qRdw11	Fe	RDW	SNP-11.22712288.	11	23178418	T/C	0.120192	9.43755e-05	1.03666	7.01969
183	qRdw11	Fe	RDW	SNP-11.22712472.	11	23178602	G/C	0.0721154	4.84613e-05	1.3897	7.62411
184	qRdw11	Fe	RDW	SNP-11.22715605.	11	23181735	T/G	0.0889423	5.09575e-05	1.28048	7.57835
185	qRdw12	Fe	RDW	SNP-12.422659.	12	423660	A/G	0.175481	2.38443e-05	1.01072	8.27378
186	qRdw12	Fe	RDW	SNP-12.481344.	12	482345	G/A	0.105769	1.18968e-05	1.33793	8.91698
187	qSwc2	Fe	SWC	SNP-2.24163317.	2	24169187	C/T	0.161058	2.37692e-05	-0.82036	8.38238
188	qSwc2	Fe	SWC	SNP-2.24200537.	2	24206407	C/T	0.112981	4.85584e-05	-1.00312	7.71963
189	qSwc2	Fe	SWC	SNP-2.24235662.	2	24241532	C/T	0.177885	9.66777e-05	-0.81716	7.08732
190	qSwc2	Fe	SWC	SNP-2.24247237.	2	24253107	G/A	0.201923	5.93932e-05	-0.671718	7.53401
191	qSwc2	Fe/CK	SWC	SNP-2.24384946.	2	24390816	C/T	0.110577	5.27793e-05	-0.0169753	8.0082
192	qSwc2	Fe/CK	SWC	SNP-2.24401008.	2	24406878	A/G	0.134615	2.7858e-05	-0.0139382	8.6283
193	qSwc2	Fe/CK	SWC	SNP-2.24401098.	2	24406968	C/A	0.153846	8.13785e-05	-0.0120189	7.59132
194	qSwc2	Fe	SWC	SNP-2.24404360.	2	24410230	A/G	0.264423	9.88295e-05	-0.596431	7.06722
195	qSwc11	Fe/CK	SWC	SNP-11.23486239.	11	23952370	C/T	0.0600962	2.87731e-06	-0.0189066	10.876
196	qSwc11	Fe	SWC	SNP-11.23486239.	11	23952370	C/T	0.0600962	1.14278e-07	-1.47613	13.5348
197	qSwc11	Fe/CK	SWC	SNP-11.23486569.	11	23952700	T/A	0.0600962	1.93147e-05	-0.0171533	8.98627
198	qSwc11	Fe	SWC	SNP-11.23486569.	11	23952700	T/A	0.0600962	2.54729e-06	-1.27781	10.4965
199	qSwc12	CK	SWC	SNP-12.17907675.	12	17936242	G/C	0.0817308	9.05508e-05	-0.887118	7.7377
200	qSwc12	CK	SWC	SNP-12.17963914.	12	17992479	G/A	0.0552885	2.63196e-05	-1.39915	8.97217
201	qSFe2	Fe	SFe	SNP-2.29804810.	2	29810680	A/C	0.288462	3.52061e-05	1.42579	7.96162
202	qSFe2	Fe	SFe	SNP-2.29806307.	2	29812177	T/C	0.173077	5.17875e-05	1.77461	7.60723
203	qSFe2	Fe	SFe	SNP-2.29824628.	2	29830498	A/G	0.0769231	9.08761e-05	2.25007	7.09444
204	qSFe2	Fe	SFe	SNP-2.29892533.	2	29898403	T/C	0.259615	7.43058e-06	1.6892	9.40976
205	qSFe2	Fe	SFe	SNP-2.29924662.	2	29930532	C/A	0.0697115	8.49438e-05	2.20471	7.15577
206	qSFe2	Fe	SFe	SNP-2.29925910.	2	29931780	C/T	0.21875	8.24351e-05	1.49846	7.18303
207	qSFe5	Fe	SFe	SNP-5.11183594.	5	11183666	G/A	0.118357	5.86088e-05	0.257047	7.32368
208	qSFe5	Fe	SFe	SNP-5.11188835.	5	11188907	T/C	0.0985577	5.66354e-05	2.28217	7.52534
209	qSFe6	Fe	SFe	SNP-6.10376419.	6	10377419	G/T	0.237981	9.43414e-05	1.60191	7.06047
210	qSFe6	Fe	SFe	SNP-6.10376482.	6	10377482	C/T	0.245192	4.78999e-05	1.68041	7.67873
211	qSFe6	Fe	SFe	SNP-6.10376974.	6	10377974	T/C	0.25	4.38018e-05	1.68413	7.76077
212	qSFe6	Fe	SFe	SNP-6.10378516.	6	10379516	G/C	0.269231	2.62386e-05	1.7583	8.23292
213	qSFe6	Fe	SFe	SNP-6.10378603.	6	10379603	G/T	0.228365	5.93589e-05	1.75779	7.4824
