# Supplementary material for: QTL mapping and candidate gene analysis of ferrous iron and zinc toxicity tolerance at seedling stage in rice by genome-wide association study
Source: BMC Genomics. 2017 Oct 27;18:828. doi: 10.1186/s12864-017-4221-5 (PMC5658907; doi:10.1186/s12864-017-4221-5)
Supplement: Supplementary file 6 — Significant SNPs associated with measured traits in Zn experiment. (XLSX 40 kb) [file 12864_2017_4221_MOESM6_ESM.xlsx]

## Sheet: Sig_SNPs in Zn experiment
	QTL	Condition	Trait	SNP	Chr	Position	allele	MAF	P.value	Effect	R2(%)
1	qSh1	CK	SH	SNP-1.37932526.	1	37933570	C/T	0.236715	2.84654e-06	-3.3831	3.73453
2	qSh1	CK	SH	SNP-1.37944692.	1	37945736	T/A	0.243961	6.9524e-06	-2.98481	3.42823
3	qSh1	CK	SH	SNP-1.38111538.	1	38112582	A/G	0.280193	8.53038e-05	-2.64971	2.58796
4	qSh1	CK	SH	SNP-1.38413376.	1	38414420	G/A	0.333333	5.29951e-05	-2.02908	2.74517
5	qSh1	Zn	SH	SNP-1.38413376.	1	38414420	G/A	0.333333	9.31543e-06	-1.81818	4.4854
6	qSh1	CK	SH	SNP-1.38416068.	1	38417112	T/C	0.357488	1.17968e-05	-2.10856	3.24855
7	qSh1	Zn	SH	SNP-1.38416068.	1	38417112	T/C	0.357488	6.39119e-06	-1.80883	4.65833
8	qSh1	Zn	SH	SNP-1.38423762.	1	38424806	T/C	0.108696	4.01081e-05	-2.93889	3.82372
9	qSh1	CK	SH	SNP-1.38446340.	1	38447384	G/A	0.386473	8.61016e-05	-1.76409	2.5849
10	qSh1	CK	SH	SNP-1.38482489.	1	38483533	C/T	0.292271	6.19254e-05	-2.93228	2.69361
11	qSh1	CK	SH	SNP-1.38516210.	1	38517254	C/T	0.304348	2.20651e-05	-3.25548	3.03745
12	qSh1	CK	SH	SNP-1.38537794.	1	38538838	A/T	0.297101	7.40835e-06	-3.46605	3.40657
13	qSh1	Zn	SH	SNP-1.38537794.	1	38538838	A/T	0.297101	9.71428e-05	-2.4323	3.42956
14	qSh4a	Zn	SH	SNP-4.864476.	4	865477	T/C	0.342995	6.29793e-05	1.66975	3.622
15	qSh4a	Zn	SH	SNP-4.869740.	4	870741	A/G	0.371981	6.85406e-05	1.62479	3.58432
16	qSh4a	Zn/CK	SH	SNP-4.887876.	4	888877	G/A	0.396135	4.31572e-05	0.0299559	8.30913
17	qSh4a	Zn	SH	SNP-4.887876.	4	888877	G/A	0.396135	5.61515e-05	1.71853	3.67317
18	qSh4a	Zn/CK	SH	SNP-4.893235.	4	894236	T/C	0.359903	2.06062e-05	0.0306546	9.03859
19	qSh4a	Zn	SH	SNP-4.893235.	4	894236	T/C	0.359903	4.24474e-05	1.6965	3.7983
20	qSh4b	Zn	SH	SNP-4.16209071.	4	16381034	C/A	0.154589	9.79313e-05	2.21647	3.42598
21	qSh4b	Zn	SH	SNP-4.16284166.	4	16456125	G/A	0.123188	5.75536e-05	2.43914	3.66217
22	qSh4b	Zn	SH	SNP-4.16367807.	4	16539767	A/T	0.113527	9.72586e-05	2.36028	3.42903
23	qSh4b	CK	SH	SNP-4.16385776.	4	16557736	C/T	0.120773	5.42033e-05	2.98173	2.7377
24	qSh4b	Zn	SH	SNP-4.16394082.	4	16566042	G/A	0.111111	3.18786e-05	2.61684	3.9269
25	qSh4b	Zn	SH	SNP-4.16394431.	4	16566391	C/G	0.123188	2.04598e-05	2.4355	4.12712
26	qSh4b	Zn	SH	SNP-4.16409559.	4	16581519	G/C	0.115942	5.568e-05	2.38686	3.67694
27	qSh4b	Zn	SH	SNP-4.16415399.	4	16587357	C/A	0.147343	4.6139e-05	2.35459	3.76095
28	qSh4b	Zn	SH	SNP-4.16450370.	4	16622331	G/A	0.113527	7.20845e-05	2.38949	3.5619
29	qSh4b	Zn	SH	SNP-4.16454592.	4	16626553	G/T	0.120773	9.31774e-05	2.36311	3.44801
30	qSh4b	Zn	SH	SNP-4.16696516.	4	16868475	G/A	0.18599	1.69932e-05	2.2557	4.21131
31	qSh4b	Zn	SH	SNP-4.16696586.	4	16868545	C/T	0.224638	5.48136e-06	2.5736	4.72907
32	qSh7	CK	SH	SNP-7.6192282.	7	6193282	A/G	0.18599	7.1947e-05	2.32494	2.64407
33	qSh7	CK	SH	SNP-7.6264325.	7	6265325	T/C	0.335749	1.00298e-05	2.57659	3.30356
34	qSh7	Zn	SH	SNP-7.6639317.	7	6640313	A/G	0.282609	7.37423e-05	1.70723	3.55179
35	qSh7	Zn/CK	SH	SNP-7.7594387.	7	7595383	G/C	0.161836	9.67512e-05	0.0370215	7.52152
36	qSh10	Zn	SH	SNP-10.11472864.	10	11544046	A/C	0.142512	3.22434e-05	2.17318	3.92178
37	qSh10	Zn	SH	SNP-10.11479107.	10	11550289	A/T	0.089372	3.62497e-05	2.75266	3.86912
38	qSh10	Zn	SH	SNP-10.11481536.	10	11552718	G/A	0.123188	8.04262e-05	2.12793	3.51326
39	qRl2	Zn/CK	RL	SNP-2.11101931.	2	11101935	G/A	0.478261	9.68352e-05	-0.0540978	6.92663
40	qRl2	Zn	RL	SNP-2.11101931.	2	11101935	T/G	0.478261	1.99461e-05	-0.642229	7.99145
41	qRl2	Zn/CK	RL	SNP-2.11103799.	2	11103803	T/C	0.422705	9.73052e-05	-0.0547193	6.92231
42	qRl2	Zn	RL	SNP-2.11111623.	2	11111627	T/C	0.352657	5.03515e-05	-0.59563	7.18718
43	qRl4	CK	RL	SNP-4.5095918.	4	5100478	G/A	0.39372	3.68901e-05	0.357388	6.7687
44	qRl4	CK	RL	SNP-4.5100977.	4	5105537	G/T	0.391304	4.71826e-05	0.349409	6.57532
45	qRl4	CK	RL	SNP-4.5102517.	4	5107077	C/T	0.405797	9.65642e-05	0.335019	6.01658
46	qRl8	Zn	RL	SNP-8.24657669.	8	24660384	G/A	0.113527	6.26504e-05	-0.939444	6.99894
47	qRl8	Zn/CK	RL	SNP-8.24707300.	8	24710015	C/A	0.200483	3.73954e-05	-0.0691099	7.78248
48	qRl8	Zn/CK	RL	SNP-8.24724958.	8	24727673	C/T	0.140097	5.82118e-05	-0.0715815	7.38289
49	qRl8	Zn/CK	RL	SNP-8.24725388.	8	24728103	A/G	0.140097	4.07117e-05	-0.0734204	7.70556
50	qRl8	Zn/CK	RL	SNP-8.24727139.	8	24729854	C/T	0.142512	2.3659e-05	-0.0758096	8.19855
51	qRl8	Zn/CK	RL	SNP-8.24727397.	8	24730112	C/G	0.137681	4.71343e-05	-0.0728701	7.57317
52	qRl8	Zn/CK	RL	SNP-8.24727577.	8	24730292	C/T	0.137681	4.71343e-05	-0.0728701	7.57317
53	qRl8	Zn/CK	RL	SNP-8.24727625.	8	24730340	T/G	0.140097	3.85048e-05	-0.0737275	7.756
54	qRl8	Zn/CK	RL	SNP-8.24727721.	8	24730436	G/T	0.140097	1.89202e-05	-0.0764223	8.40266
55	qRl8	Zn/CK	RL	SNP-8.24730908tg.	8	24733623	T/G	0.214976	7.42665e-05	-0.0651134	7.16408
56	qRl8	Zn/CK	RL	SNP-8.24732696.	8	24735411	C/T	0.193237	1.31433e-05	-0.0733785	8.73673
57	qRl8	Zn/CK	RL	SNP-8.24733209.	8	24735924	C/T	0.183575	7.95183e-05	-0.0660784	7.10285
58	qRl8	Zn/CK	RL	SNP-8.24765663.	8	24768378	C/T	0.282609	2.23262e-05	-0.0663373	8.25144
59	qSfw3a	CK	SFW	SNP-3.26682054.	3	26689001	G/A	0.118357	2.03174e-05	69.1733	5.55452
60	qSfw3a	CK	SFW	SNP-3.26693189.	3	26700136	G/T	0.0676329	4.52125e-06	87.8695	6.47911
61	qSfw3a	Zn	SFW	SNP-3.26693189.	3	26700136	G/T	0.0676329	3.90697e-06	51.1394	8.1704
62	qSfw3a	CK	SFW	SNP-3.26716913.	3	26723860	T/C	0.0990338	3.72494e-06	79.5718	6.59966
63	qSfw3a	Zn	SFW	SNP-3.26716913.	3	26723860	T/C	0.0990338	3.8885e-05	40.1561	6.41895
64	qSfw3a	CK	SFW	SNP-3.26726077.	3	26733024	C/T	0.0652174	1.1824e-06	96.3431	7.31983
65	qSfw3a	CK	SFW	SNP-3.26738951.	3	26745898	C/T	0.0676329	1.02791e-05	83.3967	5.97143
66	qSfw3a	CK	SFW	SNP-3.26754692.	3	26761639	T/G	0.0676329	3.82506e-05	77.4245	5.17094
67	qSfw3a	CK	SFW	SNP-3.26765561.	3	26772508	G/A	0.0724638	3.16716e-06	87.6907	6.70083
68	qSfw3a	CK	SFW	SNP-3.26780815.	3	26787762	G/A	0.0628019	5.43738e-06	87.4094	6.36458
69	qSfw3a	CK	SFW	SNP-3.26780860.	3	26787807	C/T	0.0603865	1.24762e-05	90.1822	5.85251
70	qSfw3a	Zn	SFW	SNP-3.26837624.	3	26844572	C/T	0.166667	7.37209e-05	34.251	5.94136
71	qSfw3b	CK	SFW	SNP-3.35018286.	3	35025417	G/A	0.0603865	2.43285e-05	80.3146	5.44493
72	qSfw3b	Zn	SFW	SNP-3.35018286.	3	35025417	G/A	0.0603865	1.10192e-05	50.0587	7.37333
73	qSfw3b	CK	SFW	SNP-3.35026287.	3	35033418	C/T	0.0531401	3.63328e-05	84.8027	5.202
74	qSfw3b	Zn	SFW	SNP-3.35026287.	3	35033418	C/T	0.0531401	2.65394e-05	51.8114	6.70628
75	qSfw3b	Zn	SFW	SNP-3.35039157.	3	35046288	A/T	0.0603865	1.69502e-06	61.073	8.82012
76	qSfw3b	CK	SFW	SNP-3.35041595.	3	35048726	C/T	0.0797101	7.61349e-05	64.4121	4.75762
77	qSfw3b	Zn	SFW	SNP-3.35057841.	3	35064972	C/A	0.103865	9.49981e-06	43.3899	7.48671
78	qSfw3b	Zn	SFW	SNP-3.35060510.	3	35067641	G/T	0.108696	4.83204e-05	44.3272	6.25625
79	qSfw3b	Zn	SFW	SNP-3.35076136.	3	35083267	T/G	0.0772947	6.30694e-05	47.2923	6.05745
80	qSfw3b	CK	SFW	SNP-3.35126783.	3	35133914	A/C	0.0797101	1.86963e-05	84.52	5.60519
81	qSfw3b	CK	SFW	SNP-3.35155307.	3	35162439	G/A	0.0652174	1.15145e-06	95.9361	7.3366
82	qSfw3b	Zn	SFW	SNP-3.35155307.	3	35162439	G/A	0.0652174	1.29588e-05	52.5347	7.24968
83	qSfw4	Zn	SFW	SNP-4.16236203.	4	16408165	C/T	0.111111	5.44181e-05	36.9968	6.16746
84	qSfw4	Zn	SFW	SNP-4.16278973.	4	16450932	A/C	0.108696	3.50296e-05	38.3872	6.49734
85	qSfw4	Zn	SFW	SNP-4.16284166.	4	16456125	G/A	0.123188	2.36828e-05	38.4305	6.79224
86	qSfw4	Zn	SFW	SNP-4.16285610.	4	16457569	G/A	0.111111	9.0018e-05	35.9866	5.79318
87	qSfw4	Zn	SFW	SNP-4.16367807.	4	16539767	A/T	0.113527	4.89759e-05	37.0611	6.24617
88	qSfw4	Zn	SFW	SNP-4.16377792.	4	16549752	G/T	0.111111	7.40217e-05	35.7663	5.93833
89	qSfw4	Zn	SFW	SNP-4.16377852.	4	16549812	C/T	0.113527	0.000100337	34.8994	5.71286
90	qSfw4	Zn	SFW	SNP-4.16377921.	4	16549881	T/C	0.111111	7.40217e-05	35.7663	5.93833
91	qSfw4	Zn	SFW	SNP-4.16391926.	4	16563886	A/T	0.118357	3.52728e-05	36.7972	6.49214
92	qSfw4	Zn	SFW	SNP-4.16394082.	4	16566042	G/A	0.111111	8.08753e-07	47.0689	9.40152
93	qSfw4	Zn	SFW	SNP-4.16394431.	4	16566391	C/G	0.123188	5.98665e-06	39.1536	7.84102
94	qSfw4	Zn	SFW	SNP-4.16409559.	4	16581519	G/C	0.115942	4.95437e-06	40.9242	7.98686
95	qSfw5a	Zn/CK	SFW	SNP-5.1755230.	5	1755248	G/A	0.164251	5.45639e-05	-0.0674781	7.24443
96	qSfw5a	Zn/CK	SFW	SNP-5.1762196.	5	1762214	G/T	0.142512	7.2598e-06	-0.0761149	9.03991
97	qSfw5a	Zn	SFW	SNP-5.1762196.	5	1762214	G/T	0.142512	7.03749e-05	-31.1739	5.97589
98	qSfw5a	Zn/CK	SFW	SNP-5.1792192.	5	1792210	T/A	0.181159	2.63419e-05	-0.0688251	7.88678
99	qSfw5a	Zn/CK	SFW	SNP-5.1804180.	5	1804198	G/A	0.130435	5.94906e-05	-0.0697042	7.16863
100	qSfw5a	Zn/CK	SFW	SNP-5.1811151.	5	1811169	T/A	0.157005	8.75489e-05	-0.0645583	6.83106
101	qSfw5a	Zn/CK	SFW	SNP-5.1858144.	5	1858163	T/A	0.207729	6.47939e-05	-0.0641526	7.09386
102	qSfw10	Zn	SFW	SNP-10.12979535.	10	13050721	T/C	0.316425	6.57544e-05	24.5727	6.02641
103	qSfw10	Zn/CK	SFW	SNP-10.13021444.	10	13092630	T/C	0.386473	2.04632e-05	0.056626	8.11111
104	qSfw12	Zn	SFW	SNP-12.462498.	12	463499	G/C	0.149758	6.17328e-05	37.4442	6.07341
105	qSfw12	Zn	SFW	SNP-12.485275.	12	486276	C/T	0.137681	2.33413e-05	65.4765	5.4701
106	qSfw12	Zn	SFW	SNP-12.485468gt.	12	486469	G/T	0.0652174	9.62726e-07	64.9425	9.26411
107	qSdw1	CK	SDW	SNP-1.22543214.	1	22544260	C/G	0.178744	2.20099e-05	6.9105	5.81563
108	qSdw1	CK	SDW	SNP-1.22562868.	1	22563914	T/C	0.140097	8.7745e-06	8.6656	6.41032
109	qSdw1	Zn	SDW	SNP-1.22586734.	1	22587780	G/T	0.0603865	3.79635e-05	8.11177	6.30357
110	qSdw3a	Zn	SDW	SNP-3.26682054.	3	26689001	G/A	0.118357	2.95914e-05	5.33216	6.48698
111	qSdw3a	Zn	SDW	SNP-3.26692178.	3	26699125	C/G	0.130435	7.45783e-05	5.31582	5.80984
112	qSdw3a	Zn	SDW	SNP-3.26693189.	3	26700136	G/T	0.0676329	1.84629e-06	8.29403	9.35861
113	qSdw3a	Zn	SDW	SNP-3.26716913.	3	26723860	T/C	0.0990338	7.6629e-06	6.24762	7.49278
114	qSdw3a	CK	SDW	SNP-3.26726077.	3	26733024	C/T	0.0652174	6.19577e-05	9.86007	5.15555
115	qSdw3a	Zn	SDW	SNP-3.26726077.	3	26733024	C/T	0.0652174	3.75078e-05	6.62878	6.31244
116	qSdw3a	Zn	SDW	SNP-3.26738951.	3	26745898	C/T	0.0676329	3.47458e-05	6.49274	6.36869
117	qSdw3a	Zn	SDW	SNP-3.26765561.	3	26772508	G/A	0.0724638	8.05016e-05	6.12049	5.75427
118	qSdw3a	Zn	SDW	SNP-3.26780815.	3	26787762	G/A	0.0628019	9.18003e-05	6.24258	5.65892
119	qSdw3a	Zn	SDW	SNP-3.26780860.	3	26787807	C/T	0.0603865	3.30076e-05	7.04867	6.40647
120	qSdw3a	Zn	SDW	SNP-3.26837624.	3	26844572	C/T	0.166667	8.43026e-05	4.84464	5.72075
121	qSdw3b	CK	SDW	SNP-3.35018286.	3	35025417	G/A	0.0603865	6.75762e-05	10.0314	5.10064
122	qSdw3b	Zn	SDW	SNP-3.35018286.	3	35025417	G/A	0.0603865	1.47487e-06	8.62681	10.5355
123	qSdw3b	Zn	SDW	SNP-3.35026287.	3	35033418	C/T	0.0531401	4.43344e-06	8.9664	9.67305
124	qSdw3b	CK	SDW	SNP-3.35031780.	3	35038911	A/T	0.0797101	8.44223e-05	8.43697	4.96019
125	qSdw3b	Zn	SDW	SNP-3.35031780.	3	35038911	A/T	0.0797101	4.06895e-05	5.70179	6.25263
126	qSdw3b	Zn	SDW	SNP-3.35039157.	3	35046288	A/T	0.0603865	2.50983e-06	9.42297	10.1175
127	qSdw3b	CK	SDW	SNP-3.35041595.	3	35048726	C/T	0.0797101	3.12231e-05	9.02274	5.59151
128	qSdw3b	Zn	SDW	SNP-3.35041595.	3	35048726	C/T	0.0797101	2.15754e-05	5.95502	6.72049
129	qSdw3b	Zn	SDW	SNP-3.35057841.	3	35064972	C/A	0.103865	2.38831e-06	6.61335	8.37529
130	qSdw3b	Zn	SDW	SNP-3.35060510.	3	35067641	G/T	0.108696	1.85945e-05	6.6759	6.83075
131	qSdw3b	Zn	SDW	SNP-3.35076136.	3	35083267	T/G	0.0772947	1.03461e-05	7.46034	7.26769
132	qSdw3b	Zn	SDW	SNP-3.35106994.	3	35114125	C/T	0.135266	4.53406e-05	4.86745	6.17324
133	qSdw3b	Zn	SDW	SNP-3.35126783.	3	35133914	A/C	0.0797101	4.14029e-05	6.96267	6.23988
134	qSdw3b	CK	SDW	SNP-3.35146034.	3	35153166	C/T	0.0652174	5.80543e-05	10.1167	5.19676
135	qSdw3b	Zn	SDW	SNP-3.35146034.	3	35153166	C/T	0.0652174	5.10418e-06	7.45349	7.79886
136	qSdw3b	Zn	SDW	SNP-3.35149924.	3	35157056	G/T	0.0555556	8.4609e-06	8.11175	7.41841
137	qSdw3b	CK	SDW	SNP-3.35155307.	3	35162439	G/A	0.0652174	6.23031e-05	10.6518	5.15203
138	qSdw3b	Zn	SDW	SNP-3.35155307.	3	35162439	G/A	0.0652174	6.68851e-06	8.59967	9.35369
139	qSdw4	Zn	SDW	SNP-4.16284166.	4	16456125	G/A	0.123188	9.97991e-05	5.01608	5.59838
140	qSdw4	Zn	SDW	SNP-4.16394082.	4	16566042	G/A	0.111111	4.13217e-05	5.52166	6.24132
141	qSdw4	Zn	SDW	SNP-4.16394431.	4	16566391	C/G	0.123188	6.22201e-05	4.90196	5.94182
142	qSdw4	Zn	SDW	SNP-4.16409559.	4	16581519	G/C	0.115942	4.23635e-05	5.19455	6.22305
143	qSdw5	Zn	SDW	SNP-5.7239807.	5	7239866	A/C	0.147343	3.2216e-05	4.67994	6.42434
144	qSdw5	Zn	SDW	SNP-5.7251599.	5	7251658	G/A	0.13285	1.04135e-06	6.90895	9.01163
145	qSdw5	Zn	SDW	SNP-5.7295596.	5	7295655	G/A	0.101449	7.68158e-05	5.49325	5.78834
146	qSdw5	Zn	SDW	SNP-5.7302571.	5	7302630	G/C	0.113527	8.79625e-05	5.29923	5.6899
147	qSdw5	Zn	SDW	SNP-5.7315035.	5	7315094	C/T	0.120773	1.92011e-05	6.48997	6.80693
148	qSdw5	Zn	SDW	SNP-5.7475499.	5	7475558	C/T	0.0748792	4.17669e-05	6.76295	6.23345
149	qSdw5	Zn	SDW	SNP-5.7485760.	5	7485819	A/C	0.0748792	5.25807e-05	6.72906	6.06478
150	qSdw5	Zn	SDW	SNP-5.7535463.	5	7535523	G/A	0.108696	6.15431e-05	6.03189	5.94981
151	qSdw5	Zn	SDW	SNP-5.7538238.	5	7538298	C/A	0.0700483	4.89871e-05	6.87768	6.11658
152	qSdw5	Zn	SDW	SNP-5.7550297.	5	7550357	G/C	0.101449	1.75612e-05	6.51382	6.87321
153	qSdw7	CK	SDW	SNP-7.28830950.	7	28831943	C/G	0.140097	9.5128e-05	-7.79214	4.88505
154	qSdw7	CK	SDW	SNP-7.28833348.	7	28834341	T/C	0.301932	5.99591e-05	-5.64095	5.17631
155	qSdw7	CK	SDW	SNP-7.28851978.	7	28852971	T/C	0.173913	9.88158e-06	-7.72145	6.33306
156	qSdw7	CK	SDW	SNP-7.28852661.	7	28853654	G/T	0.169082	4.35223e-05	-7.52332	5.37968
157	qSdw7	CK	SDW	SNP-7.28858409.	7	28859402	A/G	0.304348	2.38913e-05	-5.90509	5.76296
158	qSdw7	CK	SDW	SNP-7.28862851.	7	28863844	T/C	0.304348	2.38913e-05	-5.90509	5.76296
159	qSdw7	CK	SDW	SNP-7.28864742.	7	28865735	G/A	0.275362	5.42434e-05	-5.76736	5.2398
160	qSdw7	CK	SDW	SNP-7.28867022.	7	28868015	T/G	0.309179	1.8204e-05	-6.02777	5.93778
161	qSdw7	CK	SDW	SNP-7.28868236.	7	28869229	G/A	0.282609	3.09919e-05	-5.96344	5.59626
162	qSdw7	CK	SDW	SNP-7.28871892.	7	28872885	A/G	0.256039	5.07049e-05	-6.13762	5.2826
163	qSdw8	Zn	SDW	SNP-8.19648903.	8	19651617	A/G	0.289855	2.55059e-05	4.09373	6.59666
164	qSdw8	Zn	SDW	SNP-8.19677803.	8	19680517	T/C	0.253623	9.20812e-05	3.71975	5.65671
165	qSdw12	CK	SDW	SNP-12.472393.	12	473394	C/T	0.144928	9.0309e-05	7.40428	4.91775
166	qSdw12	CK	SDW	SNP-12.481344.	12	482345	G/A	0.256039	5.51899e-05	8.55992	5.22883
167	qSdw12	Zn	SDW	SNP-12.485275.	12	486276	C/T	0.0652174	5.11213e-06	8.57331	7.79769
168	qSdw12	Zn	SDW	SNP-12.485468gt.	12	486469	G/T	0.149758	8.13537e-05	5.24186	5.74662
169	qRdw2	Zn	RDW	SNP-2.31589030.	2	31594900	C/T	0.483092	4.76938e-06	0.786994	9.78892
170	qRdw2	Zn	RDW	SNP-2.31622668.	2	31628538	A/G	0.415459	1.31089e-05	0.714714	8.84214
171	qRdw5a	CK	RDW	SNP-5.11073444.	5	11073516	G/T	0.149758	1.39519e-05	-1.33124	8.71909
172	qRdw5a	Zn	RDW	SNP-5.11188835.	5	11188907	T/C	0.0990338	2.79742e-05	-1.18118	8.14081
173	qRdw6	Zn	RDW	SNP-6.10376419.	6	10377419	G/T	0.23913	6.22913e-05	-0.797039	7.40827
174	qRdw6	Zn	RDW	SNP-6.10376482.	6	10377482	C/T	0.246377	6.01381e-05	-0.794236	7.44028
175	qRdw6	Zn	RDW	SNP-6.10376974.	6	10377974	T/C	0.251208	1.67577e-05	-0.851038	8.61412
176	qRdw6	Zn	RDW	SNP-6.10377775.	6	10378775	T/C	0.280193	7.47306e-05	-0.785035	7.24288
177	qRdw6	Zn/CK	RDW	SNP-6.10378141.	6	10379141	T/C	0.316425	3.66877e-05	-0.0589992	8.40031
178	qRdw6	Zn	RDW	SNP-6.10378141.	6	10379141	T/C	0.316425	3.87684e-05	-0.765714	7.84117
179	qRdw6	Zn	RDW	SNP-6.10378603.	6	10379603	G/T	0.229469	1.95134e-05	-0.907076	8.47314
180	qRdw6	Zn	RDW	SNP-6.10380015.	6	10381015	G/A	0.219807	4.52226e-05	-0.856043	7.70027
181	qRdw12	Zn/CK	RDW	SNP-12.422659.	12	423660	A/G	0.388889	9.04434e-05	-0.0470467	7.52564
182	qRdw12	Zn	RDW	SNP-12.422659.	12	423660	A/G	0.272947	9.22457e-05	-0.801541	7.05216
183	qRdw12	Zn/CK	RDW	SNP-12.481344.	12	482345	G/A	0.381643	2.50427e-05	-0.0512187	8.77398
184	qRdw12	Zn	RDW	SNP-12.481344.	12	482345	G/A	0.176329	2.26185e-05	0.882432	8.33669
185	qSwc5	Zn	SWC	SNP-5.1839002.	5	1839020	A/G	0.193237	1.96184e-05	-0.745279	8.56056
186	qSwc5	Zn/CK	SWC	SNP-5.1864940.	5	1864959	T/C	0.222222	3.1474e-05	-0.00877062	7.27541
187	qSwc5	Zn	SWC	SNP-5.1864940.	5	1864959	T/C	0.222222	4.29258e-05	-0.663618	7.83245
188	qSwc5	Zn	SWC	SNP-5.1866187.	5	1866206	C/T	0.161836	4.04774e-05	-0.707846	7.88678
189	qSwc5	Zn	SWC	SNP-5.1869854.	5	1869873	C/T	0.161836	5.95525e-05	-0.701412	7.53045
190	qSwc5	Zn	SWC	SNP-5.1978107.	5	1978126	A/G	0.275362	5.10757e-05	-0.589655	7.67191
191	qSwc5	Zn/CK	SWC	SNP-5.2029743.	5	2029762	A/T	0.108696	3.40665e-05	-0.0125564	7.20958
192	qSwc5	Zn	SWC	SNP-5.2029743.	5	2029762	A/T	0.108696	8.47042e-06	-1.02263	9.35043
193	qSwc9	Zn/CK	SWC	SNP-9.10806171.	9	10807173	C/T	0.306763	6.93359e-05	0.00672724	6.62189
194	qSwc9	Zn	SWC	SNP-9.10896875.	9	10897877	C/T	0.350242	7.83889e-05	0.51903	7.27807
195	qSwc9	Zn/CK	SWC	SNP-9.10913624.	9	10914626	T/A	0.335749	7.51977e-05	0.00676305	6.55517
196	qSwc9	Zn	SWC	SNP-9.10913624.	9	10914626	T/A	0.335749	4.79672e-05	0.533962	7.72985
197	qSwc9	Zn/CK	SWC	SNP-9.10915240.	9	10916242	A/T	0.328502	5.57076e-05	0.00701007	6.80221
198	qSwc9	Zn	SWC	SNP-9.10915240.	9	10916242	A/T	0.328502	5.66085e-05	0.536016	7.57712
199	qSwc9	Zn/CK	SWC	SNP-9.10923447.	9	10924449	A/G	0.350242	4.1982e-05	0.00691535	7.03616
200	qSwc9	Zn	SWC	SNP-9.10923447.	9	10924449	A/G	0.350242	1.85952e-05	0.554356	8.61066
201	qSwc9	Zn	SWC	SNP-9.10942986.	9	10943988	A/G	0.391304	8.37142e-05	0.499094	7.21787
202	qSwc9	Zn	SWC	SNP-9.10946640.	9	10947642	G/A	0.205314	8.59805e-05	0.883308	7.19342
203	qSwc9	Zn/CK	SWC	SNP-9.10960591.	9	10961593	C/A	0.434783	5.01663e-05	0.00750038	6.88875
204	qSwc9	Zn	SWC	SNP-9.10960591.	9	10961593	C/A	0.434783	6.6535e-05	0.570904	7.42851
205	qSwc9	Zn	SWC	SNP-9.11018883.	9	11019885	C/G	0.391304	7.3504e-05	0.507232	7.33707
206	qSwc9	Zn/CK	SWC	SNP-9.11023374.	9	11024376	G/A	0.205314	6.97841e-05	0.009785	6.61659
207	qSwc9	Zn	SWC	SNP-9.11023389.	9	11024391	G/A	0.451691	7.14884e-05	0.521414	7.36258
208	qSwc9	Zn	SWC	SNP-9.11023532.	9	11024534	C/T	0.425121	1.10205e-05	0.589739	9.10196
209	qSwc9	Zn/CK	SWC	SNP-9.11024880.	9	11025882	T/C	0.362319	1.90451e-05	0.00741718	7.69497
210	qSwc9	Zn	SWC	SNP-9.11024880.	9	11025882	T/C	0.362319	1.51937e-05	0.57727	8.79997
211	qSwc9	Zn/CK	SWC	SNP-9.11025601.	9	11026603	C/A	0.333333	9.21406e-05	0.00670624	6.38848
212	qSwc9	Zn	SWC	SNP-9.11025601.	9	11026603	C/A	0.333333	6.35011e-05	0.525451	7.4714
213	qSwc9	Zn	SWC	SNP-9.11027705.	9	11028707	A/G	0.335749	8.38637e-05	0.514645	7.21624
214	qSwc9	Zn/CK	SWC	SNP-9.11028167.	9	11029169	T/A	0.374396	6.35556e-05	0.00685917	6.69354
215	qSwc9	Zn	SWC	SNP-9.11028167.	9	11029169	T/A	0.374396	2.19805e-05	0.566096	8.45434
216	qSwc9	Zn	SWC	SNP-9.11029995.	9	11030997	A/G	0.376812	6.86538e-05	0.501829	7.39972
217	qSwc9	Zn	SWC	SNP-9.11030532.	9	11031534	G/A	0.347826	8.03278e-05	0.512269	7.25569
218	qSwc9	Zn	SWC	SNP-9.11035567.	9	11036569	T/G	0.362319	9.39055e-05	0.500849	7.1128
219	qSwc9	Zn/CK	SWC	SNP-9.11035841.	9	11036843	A/G	0.34058	9.61744e-05	0.00660852	6.3534
220	qSwc9	Zn	SWC	SNP-9.11035841.	9	11036843	A/G	0.34058	6.90682e-05	0.517134	7.39419
221	qSwc9	Zn/CK	SWC	SNP-9.11081675.	9	11082677	T/A	0.374396	5.2377e-05	0.00705995	6.85311
222	qSwc9	Zn	SWC	SNP-9.11081675.	9	11082677	T/A	0.374396	1.19541e-05	0.593323	9.02536
223	qSwc9	Zn/CK	SWC	SNP-9.11121904.	9	11122906	G/A	0.475845	7.51433e-05	0.00680007	6.55576
224	qSwc9	Zn/CK	SWC	SNP-9.11122129.	9	11123131	G/C	0.451691	7.47062e-05	0.00698752	6.56055
225	qSwc9	Zn/CK	SWC	SNP-9.11124542.	9	11125544	G/A	0.471014	4.85522e-05	0.00699573	6.91579
226	qSwc9	Zn	SWC	SNP-9.11125530.	9	11126532	A/G	0.485507	3.22259e-05	0.55458	8.09811
227	qSwc9	Zn/CK	SWC	SNP-9.11129770.	9	11130772	C/T	0.475845	1.52893e-05	0.0077084	7.87935
228	qSwc9	Zn	SWC	SNP-9.11129770.	9	11130772	C/T	0.475845	2.40855e-05	0.568228	8.36902
229	qSwc9	Zn/CK	SWC	SNP-9.11130701.	9	11131703	G/C	0.432367	6.16868e-05	0.00694046	6.71813
230	qSwc9	Zn	SWC	SNP-9.11130701.	9	11131703	G/C	0.432367	3.33059e-05	0.549269	8.06751
231	qSwc9	Zn	SWC	SNP-9.11132007.	9	11133009	T/A	0.471014	2.4515e-05	0.54653	8.35254
232	qSwc9	Zn	SWC	SNP-9.11132032.	9	11133034	T/A	0.487923	3.198e-05	0.556445	8.10522
233	qSwc9	Zn	SWC	SNP-9.11132500.	9	11133502	G/A	0.297101	6.45972e-05	0.759115	7.45567
234	qSwc9	Zn	SWC	SNP-9.11138083.	9	11139085	G/A	0.454106	6.73076e-05	0.554449	7.4179
235	qSwc9	Zn/CK	SWC	SNP-9.11150365.	9	11151367	A/G	0.398551	7.98849e-05	0.00720313	6.50551
236	qSwc9	Zn	SWC	SNP-9.11150365.	9	11151367	A/G	0.398551	6.60381e-05	0.558158	7.4354
237	qSwc9	Zn/CK	SWC	SNP-9.11170297.	9	11171299	G/C	0.417874	1.31331e-05	0.00767278	8.00728
238	qSwc9	Zn	SWC	SNP-9.11170297.	9	11171299	G/C	0.417874	7.0121e-06	0.605964	9.52935
239	qSwc9	Zn/CK	SWC	SNP-9.11171103.	9	11172105	A/G	0.461353	2.32446e-05	0.00726002	7.52819
240	qSwc9	Zn	SWC	SNP-9.11171103.	9	11172105	A/G	0.461353	2.72814e-05	0.546008	8.25295
241	qSwc9	Zn/CK	SWC	SNP-9.11173724.	9	11174726	A/G	0.475845	1.6684e-06	0.0080027	8.64438
242	qSwc9	Zn	SWC	SNP-9.11173724.	9	11174726	A/G	0.475845	2.64935e-06	0.637756	10.4581
243	qSwc9	Zn	SWC	SNP-9.11194252.	9	11195254	G/A	0.439614	6.70799e-05	0.540785	7.42102
244	qSwc10	Zn	SWC	SNP-10.12995805.	10	13066991	T/A	0.152174	9.23493e-05	0.816581	7.12807
245	qSwc10	Zn/CK	SWC	SNP-10.13021444.	10	13092630	T/C	0.386473	8.01203e-05	0.00695956	6.50309
246	qSwc10	Zn	SWC	SNP-10.13021444.	10	13092630	T/C	0.386473	2.31362e-05	0.582427	8.40652
247	qSwc10	Zn/CK	SWC	SNP-10.13051360.	10	13122590	A/C	0.461353	6.68023e-05	0.00723054	6.65252
248	qSwc10	Zn	SWC	SNP-10.13051360.	10	13122590	A/C	0.461353	6.99456e-05	0.562345	7.3826
249	qSZn5	Zn	SZn	SNP-5.11183594.	5	11183666	G/A	0.118357	3.23187e-05	0.357157	7.23362
250	qSZn5	Zn	SZn	SNP-5.11188835.	5	11188907	T/C	0.0990338	1.57441e-06	0.721344	11.765
251	qSZn11	Zn	SZn	SNP-11.17165242.	11	17631387	T/C	0.103865	4.09703e-05	-0.47902	8.45453
252	qSZn11	Zn	SZn	SNP-11.17165953.	11	17632098	T/C	0.0966184	8.11648e-05	-0.477358	7.77888
253	qSZn11	Zn	SZn	SNP-11.17199521.	11	17665666	C/G	0.0990338	5.61999e-05	-0.482573	8.14129
254	qSZn11	Zn	SZn	SNP-11.17203368.	11	17669513	C/T	0.118357	9.31033e-05	-0.461907	7.64409
255	qSZn11	Zn	SZn	SNP-11.17359109.	11	17825254	C/T	0.135266	5.49349e-05	-0.438006	8.16381
